# Supplementary material for: Danger ahead: the burden of diseases, injuries, and risk factors in the Eastern Mediterranean Region, 1990–2015
Source: Int J Public Health. 2017 Aug 3;63(Suppl 1):11–23. doi: 10.1007/s00038-017-1017-y (PMC5973982; doi:10.1007/s00038-017-1017-y)
Supplement: Supplementary file 1 — Supplementary material 1 (XLSX 24 kb) [file 38_2017_1017_MOESM1_ESM.xlsx]

## Sheet: kreporter (48)
Danger ahead: The burden of diseases, injuries, and risk factors in the Eastern Mediterranean Region, 1990–2015: Findings from the Global Burden of Disease 2015 study
Prefix	First Name:	Middle Name 1	Middle Name 2	Last Name:	Highest degree	Department	Institution/Organization	Institution/Organization City	Institution/Organization State	Institution/Organization Country	Department 2	Institution/Organization 2	Institution/Organization 2 Country	Department 3	Institution/Organization 3	Institution/Organization 3 City	Institution/Organization 3 State	Institution/Organization 3 Country	Department 4	Institution/Organization 4	Institution/Organization 4 City	Institution/Organization 4 State	Institution/Organization 4 Country
Prof.	Ali	H.		Mokdad	PhD	Institute for Health Metrics and Evaluation	University of Washington	Seattle	Washington	United_States
Dr.	Charbel			El Bcheraoui	PhD	Institute for Health Metrics and Evaluation	University of Washington	Seattle	Washington	United_States
Dr.	Raghid			Charara	MD		American University of Beirut	Beirut		Lebanon
Dr.	Ibrahim			Khalil	PhD	Institute for Health Metrics and Evaluation	University of Washington	Seattle	Washington	United_States
Dr.	Maziar			Moradi-Lakeh	MD	Department of Community Medicine, Preventive Medicine and Public Health Research Center, Gastrointestinal and Liver Disease Research Center (GILDRC),	Iran University of Medical Sciences	Tehran		Iran
Dr.	Ashkan			Afshin	MD	Institute for Health Metrics and Evaluation	University of Washington	Seattle	Washington	United_States
Mr.	Michael			Collison	BS	Institute for Health Metrics and Evaluation	University of Washington	Seattle	Washington	United_States
Ms.	Farah			Daoud	BA/BS	Institute for Health Metrics and Evaluation	University of Washington	Seattle	Washington	United_States
Mr.	Kristopher	J.		Krohn	BA	Institute for Health Metrics and Evaluation	University of Washington	Seattle	Washington	United_States
Ms.	Adrienne			Chew	ND	Institute for Health Metrics and Evaluation	University of Washington
Mr.	Stan			Biryukov	BS	Institute for Health Metrics and Evaluation	University of Washington	Seattle	Washington	United_States
Mr.	Daniel			Casey	BA	Institute for Health Metrics and Evaluation	University of Washington	Seattle	Washington	United_States
Ms.	Kelly			Cercy	BS	Institute for Health Metrics and Evaluation	University of Washington	Seattle	Washington	United_States
Dr.	Fiona	J.		Charlson	PhD	School of Public Health	University of Queensland	Brisbane	Queensland	Australia	Institute for Health Metrics and Evaluation	University of Washington	United_States		Queensland Centre for Mental Health Research	Brisbane	Queensland	Australia
Ms.	Leslie			Cornaby	BS	Institute for Health Metrics and Evaluation	University of Washington	Seattle	Washington	United_States
Mr.	Daniel			Dicker	BS	Institute for Health Metrics and Evaluation	University of Washington	Seattle	Washington	United_States
Dr.	Holly	E.		Erskine	PhD		Queensland Centre for Mental Health Research	Brisbane	QLD	Australia	School of Public Health	University of Queensland	Australia	Institute for Health Metrics and Evaluation	University of Washington	Seattle	WA	United_States
	Alize	J.		Ferrari	PhD	School of Public Health	University of Queensland	Brisbane	Queensland	Australia		Queensland Centre for Mental Health Research	Australia	Institute for Health Metrics and Evaluation	University of Washington	Seattle	Washington	United_States
Dr.	Christina			Fitzmaurice	MD	Institute for Health Metrics and Evaluation	University of Washington	Seattle	Washington	United_States
Dr.	Kyle	J.		Foreman	PhD	Institute for Health Metrics and Evaluation	University of Washington	Seattle	Washington	United_States		Imperial College London	United_Kingdom
Ms.	Maya			Fraser	BA	Institute for Health Metrics and Evaluation	University of Washington	Seattle	Washington	United_States
Mr.	Joseph			Frostad	MPH	Institute for Health Metrics and Evaluation	University of Washington	Seattle	Washington	United_States
Mr.	William	W.		Godwin	BS	Institute for Health Metrics and Evaluation	University of Washington	Seattle	Washington	United_States
Mr.	Max			Griswold	MA	Institute for Health Metrics and Evaluation	University of Washington	Seattle	Washington	United_States
Dr.	Nicholas	J.		Kassebaum	MD	Institute for Health Metrics and Evaluation	University of Washington	Seattle	Washington	United_States	Department of Anesthesiology & Pain Medicine	Seattle Children’s Hospital	United_States
	Laura			Kemmer		Institute for Health Metrics and Evaluation	University of Washington	Seattle	Washington	United_States
Mr.	Michael			Kutz	BS	Institute for Health Metrics and Evaluation	University of Washington	Seattle	Washington	United_States
Dr.	Hmwe	H.		Kyu	PhD	Institute for Health Metrics and Evaluation	University of Washington	Seattle	Washington	United_States
Dr.	Janni			Leung	PhD	School of Public Health	University of Queensland	Brisbane	QLD	Australia		University of Washington	United_States
Mr.	Patrick			Liu	BA	Institute for Health Metrics and Evaluation	University of Washington	Seattle	Washington	United_States
Mr.	Joseph			Mikesell	BS	Institute for Health Metrics and Evaluation	University of Washington	Seattle	Washington	United_States
Mr.	Grant			Nguyen	MPH	Institute for Health Metrics and Evaluation	University of Washington	Seattle	Washington	United_States
Ms.	Helen	E.		Olsen	MA	Institute for Health Metrics and Evaluation	University of Washington	Seattle	Washington	United_States
Dr.	Robert			Reiner	BA	Institute for Health Metrics and Evaluation	University of Washington	Seattle	Washington	United_States
Ms.	Marissa			Reitsma	BS	Institute for Health Metrics and Evaluation	University of Washington	Seattle	Washington	United_States
Dr.	Gregory			Roth	MD	Institute for Health Metrics and Evaluation	University of Washington	Seattle	Washington	United_States
Dr.	Damian			Santomauro	PhD	School of Public Health	University of Queensland	Brisbane	Queensland	Australia		Queensland Centre for Mental Health Research	Australia	Institute for Health Metrics and Evaluation	University of Washington	Seattle	WA	United_States
Ms.	Alison			Smith	BA	Institute for Health Metrics and Evaluation	University of Washington	Seattle	Washington	United_States
Dr.	Jeffrey	D.		Stanaway	PhD	Institute for Health Metrics and Evaluation	University of Washington	Seattle	Washington	United_States
Mr.	Patrick			Sur	BA	Institute for Health Metrics and Evaluation	University of Washington	Seattle	Washington	United_States
Dr.	Haidong			Wang	PhD	Institute for Health Metrics and Evaluation	University of Washington	Seattle	Washington	United_States
Prof.	Harvey	A.		Whiteford	PhD	School of Public Health	University of Queensland	Brisbane	Queensland	Australia		Queensland Centre for Mental Health Research	Australia	Institute for Health Metrics and Evaluation	University of Washington	Seattle		United_States
Dr.	Rima			Afifi	PhD	Department of Health Promotion and Community Health, Faculty of Health Sciences	American University of Beirut	Beirut		Lebanon
Dr.	Aliasghar			Ahmad Kiadaliri	PhD	Department of Clinical Sciences Lund, Orthopedics, Clinical Epidemiology Unit	Lund University	Lund		Sweden
Dr.	Alireza			Ahmadi	PhD		Kermanshah University of Medical Sciences	Kermanshah		Iran			Sweden
Dr.	Hamid			Ahmadieh	MD	Ophthalmic Research Center	Shahid Beheshti University of Medical Sciences	Tehran	Tehran	Iran	Department of Ophthalmology	Labbafinejad Medical Center	Iran
Dr.	Khurshid			Alam	PhD	Murdoch Childrens Research Institute	The University of Melbourne	Parkville	Victoria	Australia		The University of Melbourne	Australia		The University of Sydney	Sydney	NSW	Australia
Mr.	Noore			Alam	MAppEpid		Department of Health, Queensland	Brisbane	Queensland	Australia			Australia
Dr.	Raghib			Ali	FRCP		University of Oxford	Oxford		United_Kingdom
Dr.	Reza			Alizadeh-Navaei	PhD	Gastrointestinal Cancer Research Center	Mazandaran University of Medical Sciences	Sari	Mazandaran	Iran
Dr.	Rajaa			Al-Raddadi	PhD		Joint Program of Family and Community Medicine	Jeddah	Makkah	Saudi_Arabia
Dr.	Khalid	A.		Altirkawi	MD		King Saud University	Riyadh		Saudi_Arabia
Dr.	Nahla			Anber	PhD		Mansoura University	Mansoura		Egypt
Dr.	Hossein			Ansari	PhD	Health Promotion Research Center, Department of Epidemiology and Biostatistics	Zahedan University of Medical Sciences	Zahedan		Iran
Dr.	Palwasha			Anwari	MD		Self-employed	Kabul	Kabul	Afghanistan
Mr.	Hamid			Asayesh	PhD	Department of Medical Emergency, School of Paramedic	Qom University of Medical Sciences	Qom		Iran
Mr.	Solomon	W.		Asgedom	PhD		Mekelle University	Mekelle	Tigray	Ethiopia
Mr.	Tesfay Mehari			Atey	MS		Mekelle University	Mekelle	Tigray	Ethiopia
Mr.	Umar			Bacha	PhD	School of Health Sciences	University of Management and Technology	Lahore	Punjab	Pakistan
Prof.	Shahrzad			Bazargan-Hejazi	PhD	College of Medicine	Charles R. Drew University of Medicine and Science	Los Angeles	CA	United_States	David Geffen School of Medicine	University of California at Los Angeles	United_States
Dr.	Neeraj			Bedi	MD		College of Public Health and Tropical Medicine	Jazan		Saudi_Arabia
Dr.	Zulfiqar	A.		Bhutta	PhD	Centre of Excellence in Women and Child Health	Aga Khan University	Karachi		Pakistan	Centre for Global Child Health	The Hospital for Sick Children	Canada
Dr.	Donal			Bisanzio	PhD	Nuffield Department of Medicine	University of Oxford	Oxford		United_Kingdom
Dr.	Zahid	A.		Butt	PhD		Al Shifa Trust Eye Hospital	Rawalpindi	Punjab	Pakistan
Dr.	Amare			Deribew	PhD	Nuffield Department of Medicine	University of Oxford	Oxford		United_Kingdom		KEMRI-Wellcome Trust Research Programme	Kenya
Dr.	Shirin			Djalalinia	PhD	Undersecretary for Research & Technology	Ministry of Health & Medical Education	Tehran	Tehran	Iran
Dr.	Babak			Eshrati	PhD		Ministry of Health and Medical Education	Tehran	Tehran	Iran		Arak University of Medical Sciences	Iran
Prof.	Alireza			Esteghamati	MD	Endocrinology and Metabolism Research Center	Tehran University of Medical Sciences	Tehran	Tehran	Iran
Dr.	Maryam	S.		Farvid	PhD	Department of Nutrition, Harvard T.H. Chan School of Public Health	Harvard University	Boston	MA	United_States		Harvard/MGH Center on Genomics, Vulnerable Populations, and Health Disparities, Mongan Institute for Health Policy, Massachusetts General Hospital	United_States
Dr.	Farshad			Farzadfar	MD	Non-Communicable Diseases Research Center	Tehran University of Medical Sciences	Tehran	Tehran	Iran
Dr.	Seyed-Mohammad			Fereshtehnejad	PhD	Department of Neurobiology, Care Sciences and Society (NVS)	Karolinska Institutet	Stockholm		Sweden
Dr.	Florian			Fischer	PhD	School of Public Health	Bielefeld University	Bielefeld	North Rhine-Westphalia	Germany
Mr.	Tsegaye	T.		Gebrehiwot	MPH		Jimma University	Jimma	Oromia	Ethiopia
Dr.	Nima			Hafezi-Nejad	MD	Endocrinology and Metabolism Research Center	Tehran University of Medical Sciences	Tehran	Tehran	Iran
Prof.	Randah	R.		Hamadeh	DPhil		Arabian Gulf University	Manama		Bahrain
Dr.	Samer			Hamidi	DrPH		Hamdan Bin Mohammed Smart University	Dubai		united_arab_emirates
Dr.	Peter	J.		Hotez	PhD	College of Medicine	Baylor University	Houston	Texas	United_States
Prof.	Mohamed			Hsairi	MD	Department of Epidemiology	Salah Azaiz Institute	Tunis	Tunis	Tunisia
Prof.	Jost	B.		Jonas	MD	Department of Ophthalmology, Medical Faculty Mannheim	Ruprecht-Karls-University Heidelberg	Mannheim	Germany	Germany
Dr.	Amir			Kasaeian	PhD	Hematology-Oncology and Stem Cell Transplantation Research Center	Tehran University of Medical Sciences	Tehran	Tehran	Iran	Endocrinology and Metabolism Population Sciences Institute	Tehran University of Medical Sciences	Iran
Prof.	Yousef	S.		Khader	ScD	Department of Community Medicine, Public Health and Family Medicine	Jordan University of Science and Technology	Irbid	Irbid	Jordan
Dr.	Ejaz	A.		Khan	MD		Health Services Academy	Islamabad	Punjab	Pakistan
Dr.	Gulfaraz			Khan	PhD	Department of Microbiology and Immunology, College of Medicine & Health Sciences	United Arab Emirates University	Al Ain	Abu Dhabi	united_arab_emirates
Dr.	Abdullah	T.	A.	Khoja	MD		Mohammed Ibn Saudi University	Riyadh	Saudi Arabia	Saudi_Arabia			United_States
Prof.	Tawfik	A.	M.	Khoja	FRCP		Executive Board of the Health Ministers' Council for Cooperation Council States	Riyadh	Al-Riyadh	Saudi_Arabia
Dr.	Jagdish			Khubchandani	PhD	Department of Nutrition and Health Science	Ball State University	Muncie	Indiana	United_States
Dr.	Jacek	A.		Kopec	PhD		University of British Columbia	Vancouver	BC	Canada
Dr.	Heidi	J.		Larson	PhD	Department of Infectious Disease Epidemiology	London School of Hygiene & Tropical Medicine	London		United_Kingdom	Institute for Health Metrics and Evaluation	University of Washington	United_States
Prof.	Raimundas			Lunevicius	PhD		Aintree University Hospital National Health Service Foundation Trust	Liverpool		United_Kingdom	School of Medicine	University of Liverpool	United_Kingdom
Dr.	Hassan			Magdy Abd El Razek	MBBCH		Mansoura Faculty of Medicine	Mansoura		Egypt
Dr.	Mohammed			Magdy Abd El Razek	MBBCh	Aswan University Hospital	Aswan Faculty of Medicine	Aswan		Egypt
Prof.	Reza			Majdzadeh	PhD	Knowledge Utilization Research Center and Community Based Participatory Research Center	Tehran University of Medical Sciences	Tehran		Iran
Prof.	Azeem			Majeed	MD	Department of Primary Care & Public Health	Imperial College London	London	England	United_Kingdom
Prof.	Reza			Malekzadeh	MD	Digestive Diseases Research Institute	Tehran University of Medical Sciences	Tehran		Iran
Prof.	Ziad	A.		Memish	MD		Saudi Ministry of Health	Riyadh		Saudi_Arabia	College of Medicine	Alfaisal University	Saudi_Arabia
	George	A.		Mensah	MD	Center for Translation Research and Implementation Science, National Heart, Lung, and Blood Institute	National Institutes of Health	Bethesda	MD	United_States
Dr.	Jamal	T.		Nasher	MSc		Ministry of Public Health and Population	Sana'a		Yemen
Prof.	Carla	M.		Obermeyer	DSc	Center for Research on Population and Health, Faculty of Health Sciences	American University of Beirut	Beirut		Lebanon
	David	M.		Pereira	PhD	REQUIMTE/LAQV, Laboratório de Farmacognosia, Departamento de Química, Faculdade de Farmácia	Universidade do Porto	Porto		Portugal
Dr.	Farshad			Pourmalek	PhD		University of British Columbia	Vancouver	British Columbia	Canada
Dr.	Mostafa			Qorbani	PhD	Non-Communicable Diseases Research Center	Alborz University of Medical Sciences	Karaj		Iran
Dr.	Amir			Radfar	MD		A T Still University	Kirksville	MO	United_States
Dr.	Anwar			Rafay	MS		Contech International Health Consultants	Lahore	Punjab	Pakistan		Contech School of Public Health	Pakistan
Prof.	Vafa			Rahimi-Movaghar	MD	Sina Trauma and Surgery Research Center	Tehran University of Medical Sciences	Tehran	Tehran	Iran
Mr.	Rajesh Kumar			Rai	MPH		Society for Health and Demographic Surveillance	Suri	West Bengal	India
Dr.	David	L.		Rawaf	MD, MBBS	WHO Collaborating Centre	Imperial College London	London		United_Kingdom		North Hampshire Hospitals	United_Kingdom		University College London Hospitals	London		United_Kingdom
Prof.	Salman			Rawaf	MD		Imperial College London	London		United_Kingdom
Prof.	Amany	H.		Refaat	PhD		Walden University	Minneapolis	MN	United_States		Suez Canal University	Egypt
Dr.	Satar			Rezaei	PhD	School of Public Health	Kermanshah University of Medical Sciences	Kermanshah		Iran
Dr.	Gholamreza			Roshandel	PhD	Golestan Research Center of Gastroenterology and Hepatology	Golestan University of Medical Sciences	Gorgan		Iran	Digestive Diseases Research Institute	Tehran University of Medical Sciences	Iran
Dr.	Mahdi			Safdarian	MD		Sina Trauma & Surgery Research Center	Tehran		Iran
Ms.	Sare			Safi	MS	Ophthalmic Epidemiology Research Center	Shahid Beheshti University of Medical Sciences	Tehran		Iran
Dr.	Saeid			Safiri	PhD	Managerial Epidemiology Research Center, Department of Public Health, School of Nursing and Midwifery	Maragheh University of Medical Sciences	Maragheh		Iran
Dr.	Mohammad Ali			Sahraian	MD	MS Research Center, Neuroscience Institute	Tehran University of Medical Sciences	Tehran		Iran
Prof.	Payman			Salamati	MD	Sina Trauma and Surgery Research Center	Tehran University of Medical Sciences	Tehran	Tehran	Iran
Dr.	Abdallah	M.		Samy	PhD		Ain Shams University	Cairo		Egypt			United_States
Prof.	Benn			Sartorius	PhD	Public Health Medicine, School of Nursing and Public Health	University of KwaZulu-Natal	Durban		South_Africa	UKZN Gastrointestinal Cancer Research Centre	South African Medical Research Council (SAMRC)	South_Africa
Dr.	Sadaf	G.		Sepanlou	PhD	Digestive Diseases Research Institute	Tehran University of Medical Sciences	Tehran	Tehran	Iran
Dr.	Masood	A.		Shaikh	MD		Independent Consultant	Karachi		Pakistan
Mr.	Morteza			Shamsizadeh	MPH	Department of Medical Surgical Nursing, School of Nursing and Midwifery	Hamadan University of Medical Sciences	Hamadan		Iran
Dr.	Badr	H.	A.	Sobaih	MD		king Saud university	Riyadh	middle province	Saudi_Arabia			Saudi_Arabia
Dr.	Rizwan			Suliankatchi Abdulkader	MD		Ministry of Health, Kingdom of Saudi Arabia	Riyadh		Saudi_Arabia
Dr.	Arash			Tehrani-Banihashemi	PhD	Preventive Medicine and Public Health Research Center	Iran University of Medical Sciences	Tehran	Tehran	Iran
Dr.	Mohamad-Hani			Temsah	MD		King Saud University	Riyadh		Saudi_Arabia		King Faisal Specialist Hospital and Research Center	Saudi_Arabia
Dr.	Abdullah	S.		Terkawi	MD	Department of Anesthesiology	University of Virginia	Charlottesville	VA	United_States	Department of Anesthesiology	King Fahad Medical City	Saudi_Arabia	Outcomes Research Consortium	Cleveland Clinic	Cleveland	OH	United_States
Dr.	Roman			Topor-Madry	PhD	Institute of Public Health, Faculty of Health Sciences	Jagiellonian University Medical College	Kraków		Poland	Faculty of Health Sciences	Wroclaw Medical University	Poland
Dr.	Olalekan	A.		Uthman	PhD	Warwick Medical School	University of Warwick	Coventry		United_Kingdom
Prof.	Stein Emil			Vollset	DrPH	Center for Disease Burden	Norwegian Institute of Public Health	Bergen	NA	Norway	Department of Global Public Health and Primary Care	University of Bergen	Norway	Institute for Health Metrics and Evaluation	University of Washington	Seattle	WA	United_States
Dr.	Andrea			Werdecker	PhD	Competence Center Mortality-Follow-Up of the German National Cohort	Federal Institute for Population Research	Wiesbaden	Hessen	Germany
Mr.	Mohsen			Yaghoubi	MA		University of Saskatchewan	Saskatoon	Saskatchewan	Canada			Iran
Dr.	Mehdi			Yaseri	PhD		Tehran University of Medical Sciences	Terhan	Tehran	Iran	Ophthalmic Research Center	Shahid Beheshti University of Medical Sciences	Iran
Prof.	Mustafa	Z.		Younis	DrPH		Jackson State University	Jackson	MS	United_States
Prof.	Maysaa	E. S.		Zaki	PhD	Faculty of Medicine	Mansoura University	Mansoura		Egypt
	Bassel			Zein	BS	Neuroscience Department	Georgetown University	Washington	DC	United_States
Dr.	Aisha	O.		Jumaan	PhD		Independent Consultant	Seattle	Washington	United_States
Prof.	Theo			Vos	PhD	Institute for Health Metrics and Evaluation	University of Washington	Seattle	Washington	United_States
Prof.	Mohsen			Naghavi	PhD	Institute for Health Metrics and Evaluation	University of Washington	Seattle	Washington	United_States
Prof.	Simon	I.		Hay	DSc	Oxford Big Data Institute, Li Ka Shing Centre for Health Information and Discovery	University of Oxford	Oxford		United_Kingdom	Institute for Health Metrics and Evaluation	University of Washington	United_States
Prof.	Christopher	J.	L.	Murray	DPhil	Institute for Health Metrics and Evaluation	University of Washington	Seattle	Washington	United_States
